# Supplementary material for: Isolation, identification, and pathogenicity analysis of newly emerging gosling astrovirus in South China
Source: Front Microbiol. 2023 Feb 27;14:1112245. doi: 10.3389/fmicb.2023.1112245 (PMC10008898; doi:10.3389/fmicb.2023.1112245)
Supplement: Supplementary file 1 [file Table_1.xlsx]

## Sheet: ORF1a
Strains	GenBank accession no	species
GAstV HN1G	KY807085	GoAstV-2
GAstV AHDY	MH410610	GoAstV-2
GAstV GD	MG934571	GoAstV-2
GAstV GTF-04	MN068023	GoAstV-2
GAstV GTF-07	MN068024	GoAstV-2
GAstV HNU-CSZ	MT934439	GoAstV-2
GAstV JSHA	MK125058	GoAstV-2
GAstV SDPY	MH052598	GoAstV-2
GAstV SDXT	MN399857	GoAstV-2
GAstV XX	MN337323	GoAstV-2
GAstV ZJLD	OK571389	GoAstV-2
GAstV CXZ	MH807626	GoAstV-2
GoAstV-GD2101	ON382519	Study test
GoAstV-GD2102	ON382520	Study test
GoAstV-GD2103	ON382521	Study test
GoAstV-GD2104	ON400505	Study test
GoAstV-GD2105	ON382522	Study test
GAstV TZ03	MW353015	GoAstV-1
GAstV FLX	NC 034567	GoAstV-1
DAstV CPH	KJ020899	DAstV-3
DAstV D390	MN149395	DAstV-1
DAstV DA08	FJ919227	DAstV-2
DAstV SL1	KF753804	DAstV-2
DAstV SL2	KF753805	DAstV-2
DAstV C-NGB	NC 012437	DAstV-2
DAstV SL4	KF753806	DAstV-2
DAstV WF1201	JX439643	DAstV-2
DAstV YP2	JX624774	DAstV-4
CAstV CA-AB	MT789783	CAstV
CAstV CA-SK	MT789787	CAstV
CAstV CC	KX397575	CAstV
CAstV CHN/GD	MW846319	CAstV
TAstV CA00	EU143844	TAstV-2
TAstV CO01	EU143845	TAstV-2
TAstV MN01	EU143847	TAstV-2
TAstV MO01	EU143848	TAstV-2
TAstV TX00	EU143850	TAstV-2
TAstV-1	NC002470	TAstV-1

## Sheet: ORF1b
Strains	GenBank accession no	species
GAstV HN1G	KY807085	GoAstV-2
GAstV AHDY	MH410610	GoAstV-2
GAstV GD	MG934571	GoAstV-2
GAstV GTF-04	MN068023	GoAstV-2
GAstV GTF-07	MN068024	GoAstV-2
GAstV HNU-CSZ	MT934439	GoAstV-2
GAstV JSHA	MK125058	GoAstV-2
GAstV SDPY	MH052598	GoAstV-2
GAstV SDXT	MN399857	GoAstV-2
GAstV XX	MN337323	GoAstV-2
GAstV ZJLD	OK571389	GoAstV-2
GAstV CXZ	MH807626	GoAstV-2
GoAstV-GD2101	ON382519	Study test
GoAstV-GD2102	ON382520	Study test
GoAstV-GD2103	ON382521	Study test
GoAstV-GD2104	ON400505	Study test
GoAstV-GD2105	ON382522	Study test
GAstV TZ03	MW353015	GoAstV-1
GAstV FLX	NC 034567	GoAstV-1
DAstV CPH	KJ020899	DAstV-3
DAstV D390	MN149395	DAstV-1
DAstV DA08	FJ919227	DAstV-2
DAstV SL1	KF753804	DAstV-2
DAstV SL2	KF753805	DAstV-2
DAstV C-NGB	NC 012437	DAstV-2
DAstV SL4	KF753806	DAstV-2
DAstV WF1201	JX439643	DAstV-2
DAstV YP2	JX624774	DAstV-4
CAstV CA-AB	MT789783	CAstV
CAstV CA-SK	MT789787	CAstV
CAstV CC	KX397575	CAstV
CAstV CHN/GD	MW846319	CAstV
TAstV CA00	EU143844	TAstV-2
TAstV CO01	EU143845	TAstV-2
TAstV MN01	EU143847	TAstV-2
TAstV MO01	EU143848	TAstV-2
TAstV TX00	EU143850	TAstV-2
TAstV-1	NC002470	TAstV-1

## Sheet: ORF2
Strains	GenBank accession no	species
GAstV HN1G	KY807085	GoAstV-2
GAstV AHDY	MH410610	GoAstV-2
GAstV GD	MG934571	GoAstV-2
GAstV GTF-04	MN068023	GoAstV-2
GAstV GTF-07	MN068024	GoAstV-2
GAstV HNU-CSZ	MT934439	GoAstV-2
GAstV JSHA	MK125058	GoAstV-2
GAstV SDPY	MH052598	GoAstV-2
GAstV SDXT	MN399857	GoAstV-2
GAstV XX	MN337323	GoAstV-2
GAstV ZJLD	OK571389	GoAstV-2
GAstV CXZ	MH807626	GoAstV-2
GoAstV-GD2101	ON382519	Study test
GoAstV-GD2102	ON382520	Study test
GoAstV-GD2103	ON382521	Study test
GoAstV-GD2104	ON400505	Study test
GoAstV-GD2105	ON382522	Study test
GAstV TZ03	MW353015	GoAstV-1
GAstV FLX	NC 034567	GoAstV-1
DAstV CPH	KJ020899	DAstV-3
DAstV D390	MN149395	DAstV-1
DAstV DA08	FJ919227	DAstV-2
DAstV SL1	KF753804	DAstV-2
DAstV SL2	KF753805	DAstV-2
DAstV C-NGB	NC 012437	DAstV-2
DAstV SL4	KF753806	DAstV-2
DAstV WF1201	JX439643	DAstV-2
DAstV YP2	JX624774	DAstV-4
CAstV CA-AB	MT789783	CAstV
CAstV CA-SK	MT789787	CAstV
CAstV CC	KX397575	CAstV
CAstV CHN/GD	MW846319	CAstV
TAstV CA00	EU143844	TAstV-2
TAstV CO01	EU143845	TAstV-2
TAstV MN01	EU143847	TAstV-2
TAstV MO01	EU143848	TAstV-2
TAstV TX00	EU143850	TAstV-2
TAstV-1	NC002470	TAstV-1

## Sheet: Complete sequence 
Strains	GenBank accession no	species
GAstV HN1G	KY807085	GoAstV-2
GAstV AHDY	MH410610	GoAstV-2
GAstV GD	MG934571	GoAstV-2
GAstV GTF-04	MN068023	GoAstV-2
GAstV GTF-07	MN068024	GoAstV-2
GAstV HNU-CSZ	MT934439	GoAstV-2
GAstV JSHA	MK125058	GoAstV-2
GAstV SDPY	MH052598	GoAstV-2
GAstV SDXT	MN399857	GoAstV-2
GAstV XX	MN337323	GoAstV-2
GAstV ZJLD	OK571389	GoAstV-2
GAstV CXZ	MH807626	GoAstV-2
GoAstV-GD2101	ON382519	Study test
GoAstV-GD2102	ON382520	Study test
GoAstV-GD2103	ON382521	Study test
GoAstV-GD2104	ON400505	Study test
GoAstV-GD2105	ON382522	Study test
GAstV TZ03	MW353015	GoAstV-1
GAstV FLX	NC 034567	GoAstV-1
DAstV CPH	KJ020899	DAstV-3
DAstV D390	MN149395	DAstV-1
DAstV DA08	FJ919227	DAstV-2
DAstV SL1	KF753804	DAstV-2
DAstV SL2	KF753805	DAstV-2
DAstV C-NGB	NC 012437	DAstV-2
DAstV SL4	KF753806	DAstV-2
DAstV WF1201	JX439643	DAstV-2
DAstV YP2	JX624774	DAstV-4
CAstV CA-AB	MT789783	CAstV
CAstV CA-SK	MT789787	CAstV
CAstV CC	KX397575	CAstV
CAstV CHN/GD	MW846319	CAstV
TAstV CA00	EU143844	TAstV-2
TAstV CO01	EU143845	TAstV-2
TAstV MN01	EU143847	TAstV-2
TAstV MO01	EU143848	TAstV-2
TAstV TX00	EU143850	TAstV-2
TAstV-1	NC002470	TAstV-1
